# Supplementary material for: Limitations of Correlation Coefficients in Research on Functional Connectomes and Psychological Processes
Source: Hum Brain Mapp. 2025 Jul 10;46(10):e70287. doi: 10.1002/hbm.70287 (PMC12242859; doi:10.1002/hbm.70287)
Supplement: Supplementary file 1 — Data S1. [file HBM-46-e70287-s001.xlsx]

## Sheet: Sheet1
Author	Year	Title	Journal	DOI	Correlation Metrics - Feature Selection (Correlation metrics denoted as r (specific type not indicated))	Model Evaluation - Correlation Metrics (Correlation metrics denoted as r (specific type not indicated)	Model Evaluation - Difference Metrics	External Validation
K. Zhu; J. Chang; S. Zhang; Y. Li; J. Zuo; H. Ni; B. Xie; J. Yao; Z. Xu; S. Bian; T. Yan; X. Wu; S. Chen; W. Jin; Y. Wang; P. Xu; P. Song; Y. Wu; C. Shen; J. Zhu; Y. Yu; F. Dong	2024	The enhanced connectivity between the frontoparietal, somatomotor network and thalamus as the most significant network changes of chronic low back pain	Neuroimage	10.1016/j.neuroimage.2024.120558	Spearman	Spearman	MSE	Y
A. T. Ysbæk-Nielsen	2024	Connectome-based predictive modelling estimates individual cognitive status in Parkinson's disease	Parkinsonism Relat Disord	10.1016/j.parkreldis.2024.106020	Spearman	r	MSE	N
T. Yang; Y. Ou; H. Li; F. Liu; P. Li; G. Xie; J. Zhao; X. Cui; W. Guo	2024	Neural substrates of predicting anhedonia symptoms in major depressive disorder via connectome-based modeling	CNS Neurosci Ther	10.1111/cns.14871	Pearson	Pearson	MSE	N
X. Xue; J. J. Wu; X. X. Xing; J. Ma; J. P. Zhang; Y. T. Xiang; M. X. Zheng; X. Y. Hua; J. G. Xu	2024	Mapping individual cortico-basal ganglia-thalamo-cortical circuits integrating structural and functional connectome: implications for upper limb motor impairment poststroke	MedComm (2020)	10.1002/mco2.764	Spearman	Spearman	N	Y
Y. Xiao; X. Jiang; Y. Li; Y. Mao; D. Zhou	2024	The neural basis underlying the association between parents' socioeconomic status and depressive symptoms among college students	Front Psychol	10.3389/fpsyg.2024.1464273	Pearson	Pearson	N	N
J. Wu; J. Yang; Z. Yuan; J. Zhang; Z. Zhang; T. Qin; X. Li; H. Deng; L. Gong	2024	Functional connectome gradient predicts clinical symptoms of chronic insomnia disorder	Prog Neuropsychopharmacol Biol Psychiatry	10.1016/j.pnpbp.2024.111120	Pearson	Pearson	RMSE、MAE	N
L. Wei; H. Dong; F. Ding; C. Luo; C. Wang; C. Baeken; G. R. Wu	2024	Shared and distinctive brain networks underlying trait and state rumination	Behav Brain Res	10.1016/j.bbr.2024.115144	Pearson	Pearson	N	N
X. Wang; L. Xue; J. Shao; Z. Dai; L. Hua; R. Yan; Z. Yao; Q. Lu	2024	Distinct MRI-based functional and structural connectivity for antidepressant response prediction in major depressive disorder	Clin Neurophysiol	10.1016/j.clinph.2024.02.004	Spearman	Pearson	N	Y
H. Sun; S. Mehta; M. Khaitova; B. Cheng; X. Hao; M. Spann; D. Scheinost	2024	Brain age prediction and deviations from normative trajectories in the neonatal connectome	Nat Commun	10.1038/s41467-024-54657-5	Pearson	Pearson	MAE	N
L. Shi; Z. Ren; Q. Feng; J. Qiu	2024	Individualized prediction of online shopping addiction from whole-brain functional connectivity	Neuropsychologia	10.1016/j.neuropsychologia.2024.108967	Pearson	Pearson	N	N
L. Qin; L. Pan; Z. Chen; Q. Zhou; X. Zhou; J. Zheng	2024	Connectome-based prediction of cognitive performance in patients with temporal lobe epilepsy	Neuroreport	10.1097/wnr.0000000000002064	Spearman	r	N	N
L. Okudzhava; S. Schulz; E. Fischi-Gomez; G. Girard; J. Machann; P. J. Koch; J. P. Thiran; T. F. Münte; M. Heldmann	2024	White adipose tissue distribution and amount are associated with increased white matter connectivity	Hum Brain Mapp	10.1002/hbm.26654	Partial correlations	r	N	N
M. Misaki; A. Tsuchiyagaito; S. M. Guinjoan; M. L. Rohan; M. P. Paulus	2024	Whole-brain mechanism of neurofeedback therapy: predictive modeling of neurofeedback outcomes on repetitive negative thinking in depression	Transl Psychiatry	10.1038/s41398-024-03066-9		Spearman	N	N
Q. Lv; X. Wang; X. Wang; S. Ge; P. Lin	2024	Connectome-based prediction modeling of cognitive control using functional and structural connectivity	Brain Cogn	10.1016/j.bandc.2024.106221	Pearson	Spearman	RMSE	N
X. Liu; Z. Liu; F. Wang; P. Cheng; J. Yang; W. Tan; Y. Cheng; D. Huang; Z. Xiang; J. Zhang; J. Li; Y. Xie; M. Zhong; J. Yang	2024	A connectome-based model of delusion in schizophrenia using functional connectivity under working memory task	J Psychiatr Res	10.1016/j.jpsychires.2024.07.007	Pearson	r	N	Y
C. Liu; L. Li; D. Zhu; S. Lin; L. Ren; W. Zhen; W. Tan; L. Wang; L. Tian; Q. Wang; P. Mao; W. Pan; B. Li; X. Ma	2024	Individualized prediction of cognitive test scores from functional brain connectome in patients with first-episode late-life depression	J Affect Disord	10.1016/j.jad.2024.02.030	Spearman	Spearman	N	N
Y. Li; W. Zhu; S. Zhou; H. Li; Z. Gao; Z. Huang; X. Li; Y. Yu; X. Li	2024	Sex differences in functional connectivity and the predictive role of the connectome-based predictive model in Alzheimer's disease	J Neurosci Res	10.1002/jnr.25307	Pearson	Pearson	N	N
Y. Li; L. Yang; D. Hao; Y. Chen; Y. Ye-Lin; C. R. Li; G. Li	2024	Functional Networks of Reward and Punishment Processing and Their Molecular Profiles Predicting the Severity of Young Adult Drinking	Brain Sci	10.3390/brainsci14060610	Pearson	Pearson	N	N
N. Kim; M. J. Kim; T. J. Strauman; A. R. Hariri	2024	Intrinsic functional connectivity of motor and heteromodal association cortex predicts individual differences in regulatory focus	PNAS Nexus	10.1093/pnasnexus/pgae167	Spearman	r	N	N
S. Jin; H. Chen; L. Li; Y. Liu; P. Liu; A. Xie; Y. Liao	2024	Resting-state functional connectome predicts sleep quality two months after the first negative COVID-19 antigen test	Sleep Med	10.1016/j.sleep.2024.11.012	r	Pearson	MSE	N
N. He; C. Kou	2024	Prediction of individual performance and verbal intelligence scores from resting-state fMRI in children and adolescents	Int J Dev Neurosci	10.1002/jdn.10375	PCA	Pearson	N	N
M. He; Y. Mao; J. Qiu	2024	Trait anxiety and corresponding neuromarkers predict internet addiction: A longitudinal study	J Behav Addict	10.1556/2006.2023.00086	Pearson	Pearson	N	Y
M. He; Y. Li; M. Chen; H. Li; C. Liang; Y. Chen; C. Long; Y. Yang; J. Ye; Y. Mao; Y. Wang; L. Li	2024	Insomnia and stress: the mediating roles of frontoparietal network	Brain Imaging Behav	10.1007/s11682-024-00922-6	Pearson	Pearson	N	N
Y. Gu; L. Guo; X. Cai; Q. Yang; J. Sun; Y. Li; J. Zhu; W. Zhang; P. Huang; Y. Jiang; B. Bo; Y. Li; Y. Zhang; M. Zhang; J. Wu; H. Shi; S. Liu; Q. He; X. Yao; Q. Zhang; H. Wei; X. Zhang; H. Zhang	2024	Connectome-based predictive modelling of ageing, overall cognitive functioning and memory performance	Eur J Neurosci	10.1111/ejn.16559	Pearson	Pearson	MAE	Y
M. Friedrich; C. P. Filss; P. Lohmann; F. M. Mottaghy; G. Stoffels; C. Weiss Lucas; M. I. Ruge; N. J. Shah; S. Caspers; K. J. Langen; G. R. Fink; N. Galldiks; M. Kocher	2024	Structural connectome-based predictive modeling of cognitive deficits in treated glioma patients	Neurooncol Adv	10.1093/noajnl/vdad151	Spearman	Pearson	RMSE	N
Q. Feng; Z. Ren; D. Wei; C. Liu; X. Wang; X. Li; B. Tie; S. Tang; J. Qiu	2024	Connectome-based predictive modeling of Internet addiction symptomatology	Soc Cogn Affect Neurosci	10.1093/scan/nsae007	Pearson	Pearson	N	Y
F. Chhade; J. Tabbal; V. Paban; M. Auffret; M. Hassan; M. Vérin	2024	Predicting creative behavior using resting-state electroencephalography	Commun Biol	10.1038/s42003-024-06461-6	Pearson	Pearson	MAE	Y
Y. Chen; H. He; Y. Ding; W. Tao; Q. Guan; F. Krueger	2024	Connectome-based prediction of decreased trust propensity in older adults with mild cognitive impairment: A resting-state functional magnetic resonance imaging study	Neuroimage	10.1016/j.neuroimage.2024.120605	Spearman	Spearman	MSE	N
T. J. Amos; B. Guragai; Q. Rao; W. Li; Z. Jin; J. Zhang; L. Li	2024	Task functional networks predict individual differences in the speed of emotional facial discrimination	Neuroimage	10.1016/j.neuroimage.2024.120715	Spearman	Spearman	MAE	Y
R. G. Zúñiga; J. R. C. Davis; R. Boyle; C. De Looze; J. F. Meaney; R. Whelan; R. A. Kenny; S. P. Knight; R. R. Ortuño	2023	Brain connectivity in frailty: Insights from The Irish Longitudinal Study on Ageing (TILDA)	Neurobiol Aging	10.1016/j.neurobiolaging.2023.01.001	Spearman	Pearson	MAE	N
W. Zhu; X. Chen; J. Wu; Z. Li; H. Im; S. Chen; K. Deng; B. Zhang; C. Wei; J. Feng; M. Zhang; S. Yang; H. Wang; Q. Wang	2023	Neuroanatomical and functional substrates of the hypomanic personality trait and its prediction on aggression	Int J Clin Health Psychol	10.1016/j.ijchp.2023.100397	Pearson	Pearson	N	N
H. Zhang; K. Chen; J. Bao; H. Wu	2023	Oxytocin enhances the triangular association among behavior, resting-state, and task-state functional connectivity	Hum Brain Mapp	10.1002/hbm.26498	Pearson	Spearman	N	N
D. Zhang; L. Zhou; A. Yang; S. Li; C. Chang; J. Liu; K. Zhou	2023	A connectome-based neuromarker of nonverbal number acuity and arithmetic skills	Cereb Cortex	10.1093/cercor/bhac108	Spearman	Pearson	N	N
D. Zhang; R. Zhang; L. Zhou; K. Zhou; C. Chang	2023	The brain network underlying attentional blink predicts symptoms of attention deficit hyperactivity disorder in children	Cereb Cortex	10.1093/cercor/bhac240	Spearman	Spearman	N	N
D. Zhang; L. Yu; Y. Chen; J. Shen; L. Du; L. Lin; J. Wu	2023	Connectome-based predictive modeling predicts paranoid ideation in young men with paranoid personality disorder: a resting-state functional magnetic resonance imaging study	Cereb Cortex	10.1093/cercor/bhac531	Pearson	Spearman	N	N
W. Yang; J. Han; J. Luo; F. Tang; L. Fan; Y. Du; L. Yang; J. Zhang; H. Zhang; J. Liu	2023	Connectome-based predictive modelling can predict follow-up craving after abstinence in individuals with opioid use disorders	Gen Psychiatr	10.1136/gpsych-2023-101304	Pearson	Pearson	N	Y
H. Yang; J. Zhang; Z. Jin; P. Bashivan; L. Li	2023	Using modular connectome-based predictive modeling to reveal brain-behavior relationships of individual differences in working memory	Brain Struct Funct	10.1007/s00429-023-02666-3	r	Pearson	RMSE	Y
Y. Yan; J. C. Hulbert; K. Zhuang; W. Liu; D. Wei; J. Qiu; M. C. Anderson; W. Yang	2023	Reduced hippocampal-cortical connectivity during memory suppression predicts the ability to forget unwanted memories	Cereb Cortex	10.1093/cercor/bhac336	Pearson	Pearson	N	N
X. Wu; Q. Yang; C. Xu; H. Huo; C. A. Seger; Z. Peng; Q. Chen	2023	Connectome-based predictive modeling of compulsion in obsessive-compulsive disorder	Cereb Cortex	10.1093/cercor/bhac145	Spearman	Spearman	N	N
H. Wu; C. Zhou; X. Guan; X. Bai; T. Guo; J. Wu; J. Chen; J. Wen; C. Wu; Z. Cao; X. Liu; T. Gao; L. Gu; P. Huang; X. Xu; B. Zhang; M. Zhang	2023	Functional connectomes of akinetic-rigid and tremor within drug-naïve Parkinson's disease	CNS Neurosci Ther	10.1111/cns.14284	r	Spearman	N	Y
H. Wu; C. Wu; J. Qin; C. Zhou; S. Tan; X. DuanMu; X. Guan; X. Bai; T. Guo; J. Wu; J. Chen; J. Wen; Z. Cao; T. Gao; L. Gu; P. Huang; B. Zhang; X. Xu; M. Zhang	2023	Functional connectome predicting individual gait function and its relationship with molecular architecture in Parkinson's disease	Neurobiol Dis	10.1016/j.nbd.2023.106216	r	Pearson	N	N
D. E. Winters; A. Guha; J. T. Sakai	2023	Connectome-based predictive modeling of empathy in adolescents with and without the low-prosocial emotion specifier	Neurosci Lett	10.1016/j.neulet.2023.137371	Pearson		MAE、MSE	N
A. Winter; M. Gruber; K. Thiel; K. Flinkenflügel; S. Meinert; J. Goltermann; N. R. Winter; T. Borgers; F. Stein; A. Jansen; K. Brosch; A. Wroblewski; F. Thomas-Odenthal; P. Usemann; B. Straube; N. Alexander; H. Jamalabadi; I. Nenadić; L. M. Bonnekoh; K. Dohm; E. J. Leehr; N. Opel; D. Grotegerd; T. Hahn; M. P. van den Heuvel; T. Kircher; J. Repple; U. Dannlowski	2023	Shared and distinct structural brain networks related to childhood maltreatment and social support: connectome-based predictive modeling	Mol Psychiatry	10.1038/s41380-023-02252-3	Spearman	r	MAE	N
R. R. Wilcox; A. K. Barbey	2023	Connectome-based predictive modeling of fluid intelligence: evidence for a global system of functionally integrated brain networks	Cereb Cortex	10.1093/cercor/bhad284	r	r	nRMSD	N
Y. Wang; D. Dong; X. Chen; X. Gao; Y. Liu; M. Xiao; C. Guo; H. Chen	2023	Individualized morphometric similarity predicts body mass index and food approach behavior in school-age children	Cereb Cortex	10.1093/cercor/bhac380	Spearman	Pearson	N	Y
W. Wang; Y. Kang; X. Niu; Z. Zhang; S. Li; X. Gao; M. Zhang; J. Cheng; Y. Zhang	2023	Connectome-based predictive modeling of smoking severity using individualized structural covariance network in smokers	Front Neurosci	10.3389/fnins.2023.1227422	Pearson	Pearson	N	N
D. Tomasi; N. D. Volkow	2023	Brain motion networks predict head motion during rest- and task-fMRI	Front Neurosci	10.3389/fnins.2023.1096232	Pearson	Spearman	N	Y
M. Skagenholt; I. M. Lyons; K. Skagerlund; U. Träff	2023	Connectome-based predictive modeling indicates dissociable neurocognitive mechanisms for numerical order and magnitude processing in children	Neuropsychologia	10.1016/j.neuropsychologia.2023.108563	Spearman	Spearman	N	N
A. Sankar; X. Shen; L. Colic; D. A. Goldman; L. M. Villa; J. A. Kim; B. Pittman; D. Scheinost; R. T. Constable; H. P. Blumberg	2023	Predicting depressed and elevated mood symptomatology in bipolar disorder using brain functional connectomes	Psychol Med	10.1017/s003329172300003x	r	Pearson	RMSE	Y
M. Saggar; J. L. Bruno; S. S. Hall	2023	Brief intensive social gaze training reorganizes functional brain connectivity in boys with fragile X syndrome	Cereb Cortex	10.1093/cercor/bhac411	Spearman	Spearman	N	N
G. Rabini; E. Pierotti; C. Meli; A. Dodich; C. Papagno; L. Turella	2023	Connectome-based fingerprint of motor impairment is stable along the course of Parkinson's disease	Cereb Cortex	10.1093/cercor/bhad252	Spearman	Spearman	q2	N
P. Qi; X. Zhang; I. Kakkos; K. Wu; S. Wang; J. Yuan; L. Gao; G. K. Matsopoulos; Y. Sun	2023	Individualized Prediction of Task Performance Decline Using Pre-Task Resting-State Functional Connectivity	IEEE J Biomed Health Inform	10.1109/jbhi.2023.3307578	Pearson	Pearson	MAE、MSE	N
S. J. Peng; Y. W. Chen; A. Hung; K. W. Wang; J. Z. Tsai	2023	Connectome-based predictive modeling for functional recovery of acute ischemic stroke	Neuroimage Clin	10.1016/j.nicl.2023.103369	r	Pearson	N	N
A. Mummaneni; O. Kardan; A. J. Stier; T. A. Chamberlain; A. F. Chao; M. G. Berman; M. D. Rosenberg	2023	Functional brain connectivity predicts sleep duration in youth and adults	Hum Brain Mapp	10.1002/hbm.26488	r	Spearman	N	Y
M. Misaki; A. Tsuchiyagaito; S. M. Guinjoan; M. L. Rohan; M. P. Paulus	2023	Trait repetitive negative thinking in depression is associated with functional connectivity in negative thinking state rather than resting state	J Affect Disord	10.1016/j.jad.2023.08.052	Pearson	Spearman	N	N
X. Ma; W. Zhou; H. Zheng; S. Ye; B. Yang; L. Wang; M. Wang; G. H. Dong	2023	Connectome-based prediction of the severity of autism spectrum disorder	Psychoradiology	10.1093/psyrad/kkad027	r	r	N	Y
S. D. Lichenstein; R. Kohler; F. Ye; M. N. Potenza; B. Kiluk; S. W. Yip	2023	Distinct neural networks predict cocaine versus cannabis treatment outcomes	Mol Psychiatry	10.1038/s41380-023-02120-0	Pearson	Spearman	N	N
X. Li; S. L. Towe; R. P. Bell; R. Jiang; S. A. Hall; V. D. Calhoun; C. S. Meade; J. Sui	2023	The Individualized Prediction of Neurocognitive Function in People Living with HIV Based on Clinical and Multimodal Connectome Data	IEEE J Biomed Health Inform	10.1109/jbhi.2023.3240508	Pearson	Spearman	N	Y
J. Li; J. Qiu; H. Li	2023	Connectome-based predictive modeling of trait forgiveness	Soc Cogn Affect Neurosci	10.1093/scan/nsad002	Pearson	Pearson	MSE	Y
M. Kim; S. Sim; J. Yang; M. Kim	2023	Multivariate prediction of long COVID headache in adolescents using gray matter structural MRI features	Front Hum Neurosci	10.3389/fnhum.2023.1202103	r		AUC	N
M. Kim; J. W. Seo; S. Yun; M. Kim	2023	Bidirectional connectivity alterations in schizophrenia: a multivariate, machine-learning approach	Front Psychiatry	10.3389/fpsyt.2023.1232015	Pearson		ACC	Y
M. Kim; K. S. Choi; R. C. Hyun; I. Hwang; Y. N. Kwon; J. J. Sung; S. M. Kim; J. H. Kim	2023	Structural disconnection is associated with disability in the neuromyelitis optica spectrum disorder	Brain Imaging Behav	10.1007/s11682-023-00792-4	Pearson	Pearson	q2	N
H. Kim; S. Kwak; E. C. Baek; N. Oh; E. Baldina; Y. Youm; J. Chey	2023	Brain connectivity during social exclusion differs depending on the closeness within a triad among older adults living in a village	Soc Cogn Affect Neurosci	10.1093/scan/nsad015	Spearman	r	N	N
U. Ju	2023	Task and Resting-State Functional Connectivity Predict Driving Violations	Brain Sci	10.3390/brainsci13091236	r	r	N	N
S. Ju; C. Horien; X. Shen; H. Abuwarda; A. Trainer; R. T. Constable; C. A. Fredericks	2023	Connectome-based predictive modeling shows sex differences in brain-based predictors of memory performance	Front Dement	10.3389/frdem.2023.1126016	r	Spearman	RMSE	N
B. Hu; R. Zhang; T. Feng	2023	Seeing the future: Connectome strength and network efficiency in visual network predict individual ability of episodic future thinking	Neuropsychologia	10.1016/j.neuropsychologia.2022.108451	r	r	N	N
C. Horien; A. S. Greene; X. Shen; D. Fortes; E. Brennan-Wydra; C. Banarjee; R. Foster; V. Donthireddy; M. Butler; K. Powell; A. Vernetti; F. Mandino; D. O'Connor; E. M. R. Lake; J. C. McPartland; F. R. Volkmar; M. Chun; K. Chawarska; M. D. Rosenberg; D. Scheinost; R. T. Constable	2023	A generalizable connectome-based marker of in-scan sustained attention in neurodiverse youth	Cereb Cortex	10.1093/cercor/bhac506	Pearson	Spearman	RMSE	Y
H. He; W. Lin; J. Yang; Y. Chen; S. Tan; Q. Guan	2023	Age-related intrinsic functional connectivity underlying emotion utilization	Cereb Cortex	10.1093/cercor/bhad023	Spearman	Spearman	MSE	N
B. B. Harry; D. S. Margulies; M. Falkiewicz; P. E. Keller	2023	Brain networks for temporal adaptation, anticipation, and sensory-motor integration in rhythmic human behavior	Neuropsychologia	10.1016/j.neuropsychologia.2023.108524	r	Spearman	N	N
S. Han; J. Gao; W. Xing; X. Zhou; Y. Luo	2023	Facial attractiveness in the eyes of men with high arousal	Brain Behav	10.1002/brb3.3132	r	Pearson	N	N
U. Gschwandtner; G. Bogaarts; V. Roth; P. Fuhr	2023	Prediction of cognitive decline in Parkinson's disease (PD) patients with electroencephalography (EEG) connectivity characterized by time-between-phase-crossing (TBPC)	Sci Rep	10.1038/s41598-023-32345-6	Spearman	Spearman	N	N
L. Geng; Q. Feng; X. Wang; Y. Gao; L. Hao; J. Qiu	2023	Connectome-based modeling reveals a resting-state functional network that mediates the relationship between social rejection and rumination	Front Psychol	10.3389/fpsyg.2023.1264221	r	Pearson	N	N
K. A. Garrison; R. Sinha; M. N. Potenza; S. Gao; Q. Liang; C. Lacadie; D. Scheinost	2023	Transdiagnostic Connectome-Based Prediction of Craving	Am J Psychiatry	10.1176/appi.ajp.21121207	PCA	Pearson	q2、MSE	Y
M. E. Fisher; J. Teng; O. Gbadeyan; R. S. Prakash	2023	Using connectome-based models of working memory to predict emotion regulation in older adults	Soc Cogn Affect Neurosci	10.1093/scan/nsad036		Pearson、Spearman	N	N
H. Fang; C. Liao; Z. Fu; S. Tian; Y. Luo; P. Xu; F. Krueger	2023	Connectome-based individualized prediction of reciprocity propensity and sensitivity to framing: a resting-state functional magnetic resonance imaging study	Cereb Cortex	10.1093/cercor/bhac269	r	Kendall	MSE	N
Y. Chen; H. He; W. Lin; J. Yang; S. Tan; W. Tao; Q. Guan; F. Krueger	2023	The connectome-based prediction of trust propensity in older adults: A resting-state functional magnetic resonance imaging study	Hum Brain Mapp	10.1002/hbm.26385	Spearman	Spearman	MSE	N
X. Chen; D. Dong; F. Zhou; X. Gao; Y. Liu; J. Wang; J. Qin; Y. Tian; M. Xiao; X. Xu; W. Li; J. Qiu; T. Feng; Q. He; X. Lei; H. Chen	2023	Connectome-based prediction of eating disorder-associated symptomatology	Psychol Med	10.1017/s0033291722003026	Spearman	Spearman	N	Y
T. Chen; J. Huang; J. F. Cui; Z. Li; M. Irish; Y. Wang; R. C. K. Chan	2023	Neural correlates of schizotypal traits: Findings from connectome-based predictive modelling	Asian J Psychiatr	10.1016/j.ajp.2022.103430	r	r	N	N
H. F. Chen; X. N. Sheng; Z. Y. Yang; P. F. Shao; H. H. Xu; R. M. Qin; H. Zhao; F. Bai	2023	Multi-networks connectivity at baseline predicts the clinical efficacy of left angular gyrus-navigated rTMS in the spectrum of Alzheimer's disease: A sham-controlled study	CNS Neurosci Ther	10.1111/cns.14177	Pearson	Pearson	N	N
H. Cao; T. Lencz; J. A. Gallego; J. M. Rubio; M. John; A. D. Barber; M. L. Birnbaum; D. G. Robinson; A. K. Malhotra	2023	A Functional Connectome-Based Neural Signature for Individualized Prediction of Antipsychotic Response in First-Episode Psychosis	Am J Psychiatry	10.1176/appi.ajp.20220719	Pearson	Pearson	MSE	Y
S. R. Brindley; A. M. Skyberg; A. J. Graves; J. J. Connelly; M. H. Puglia; J. P. Morris	2023	Functional brain connectivity during social attention predicts individual differences in social skill	Soc Cogn Affect Neurosci	10.1093/scan/nsad055	r	Spearman	N	N
R. Boyle; M. Connaughton; E. McGlinchey; S. P. Knight; C. De Looze; D. Carey; Y. Stern; I. H. Robertson; R. A. Kenny; R. Whelan	2023	Connectome-based predictive modelling of cognitive reserve using task-based functional connectivity	Eur J Neurosci	10.1111/ejn.15896	Pearson	Person	MAE	Y
S. Antons; S. W. Yip; C. M. Lacadie; J. Dadashkarimi; D. Scheinost; M. Brand; M. N. Potenza	2023	Connectome-based prediction of craving in gambling disorder and cocaine use disorder	Dialogues Clin Neurosci	10.1080/19585969.2023.2208586	Spearman	r	N	N
E. D. Anderson; A. K. Barbey	2023	Investigating cognitive neuroscience theories of human intelligence: A connectome-based predictive modeling approach	Hum Brain Mapp	10.1002/hbm.26164	r	r	MAE	N
C. Zhu; Z. Fu; L. Chen; F. Yu; J. Zhang; Y. Zhang; H. Ai; L. Chen; P. Sui; Q. Wu; Y. Luo; P. Xu; K. Wang	2022	Multi-modality connectome-based predictive modeling of individualized compulsions in obsessive-compulsive disorder	J Affect Disord	10.1016/j.jad.2022.05.120	Pearson	Pearson	N	N
W. R. Zhou; Y. M. Wang; M. Wang; Z. L. Wang; H. Zheng; M. J. Wang; M. N. Potenza; G. H. Dong	2022	Connectome-based prediction of craving for gaming in internet gaming disorder	Addict Biol	10.1111/adb.13076	r	Pearson	N	N
J. Zhang; T. Zhao; J. Zhang; Z. Zhang; H. Li; B. Cheng; Y. Pang; H. Wu; J. Wang	2022	Prediction of childhood maltreatment and subtypes with personalized functional connectome of large-scale brain networks	Hum Brain Mapp	10.1002/hbm.25985	r	Pearson	RMSE、MAE	N
L. Yuan; X. Ma; D. Li; Z. Li; L. Ouyang; L. Fan; Z. Yang; Z. Zhang; C. Li; Y. He; X. Chen	2022	Abnormal Brain Network Interaction Associated With Positive Symptoms in Drug-Naive Patients With First-Episode Schizophrenia	Front Psychiatry	10.3389/fpsyt.2022.870709	Pearson	r	N	N
F. Yu; H. Fang; J. Zhang; Z. Wang; H. Ai; V. P. Y. Kwok; Y. Fang; Y. Guo; X. Wang; C. Zhu; Y. Luo; P. Xu; K. Wang	2022	Individualized prediction of consummatory anhedonia from functional connectome in major depressive disorder	Depress Anxiety	10.1002/da.23292	r	Pearson	MSE	N
C. Yoo; S. Park; M. J. Kim	2022	Structural connectome-based prediction of trait anxiety	Brain Imaging Behav	10.1007/s11682-022-00700-2	Spearman	r	N	N
S. Ye; B. Zhu; L. Zhao; X. Tian; Q. Yang; F. Krueger	2022	Connectome-based model predicts individual psychopathic traits in college students	Neurosci Lett	10.1016/j.neulet.2021.136387	Pearson	Pearson	SMSE	N
G. Yao; L. Wei; T. Jiang; H. Dong; C. Baeken; G. R. Wu	2022	Neural mechanisms underlying empathy during alcohol abstinence: evidence from connectome-based predictive modeling	Brain Imaging Behav	10.1007/s11682-022-00702-0	r	Pearson	N	N
Y. Yang; J. Li; J. Zhang; K. Zhou; H. S. R. Kao; H. Y. Bi; M. Xu	2022	Personality traits modulate the neural responses to handwriting processing	Ann N Y Acad Sci	10.1111/nyas.14871	r	Spearman	N	N
H. Wu; C. Zhou; X. Bai; X. Liu; J. Chen; J. Wen; T. Guo; J. Wu; X. Guan; T. Gao; L. Gu; P. Huang; X. Xu; B. Zhang; M. Zhang	2022	Identifying a whole-brain connectome-based model in drug-naïve Parkinson's disease for predicting motor impairment	Hum Brain Mapp	10.1002/hbm.25768	Spearman	Spearman	MSE	N
X. Wang; K. Yoo; H. Chen; T. Zou; H. Wang; Q. Gao; L. Meng; X. Hu; R. Li	2022	Antagonistic network signature of motor function in Parkinson's disease revealed by connectome-based predictive modeling	NPJ Parkinsons Dis	10.1038/s41531-022-00315-w	Pearson	r	N	Y
X. Tong; H. Xie; N. Carlisle; G. A. Fonzo; D. J. Oathes; J. Jiang; Y. Zhang	2022	Transdiagnostic connectome signatures from resting-state fMRI predict individual-level intellectual capacity	Transl Psychiatry	10.1038/s41398-022-02134-2	Pearson	Pearson	N	Y
X. Suo; C. Zuo; H. Lan; N. Pan; X. Zhang; G. J. Kemp; S. Wang; Q. Gong	2022	COVID-19 vicarious traumatization links functional connectome to general distress	Neuroimage	10.1016/j.neuroimage.2022.119185	Partial correlations	Pearson	q2、MSE	N
Y. Sun; Z. Zhang; I. Kakkos; G. K. Matsopoulos; J. Yuan; J. Suckling; L. Xu; S. Cao; W. Chen; X. Hu; T. Li; K. Sim; P. Qi; Y. Sun	2022	Inferring the Individual Psychopathologic Deficits With Structural Connectivity in a Longitudinal Cohort of Schizophrenia	IEEE J Biomed Health Inform	10.1109/jbhi.2021.3139701	Kendall Tau	Pearson	MAE	Y
S. P. H. Speer; A. Smidts; M. A. S. Boksem	2022	Individual differences in (dis)honesty are represented in the brain's functional connectivity at rest	Neuroimage	10.1016/j.neuroimage.2021.118761	Pearson	Pearson	MAE、MSE	Y
A. P. Shi; Y. Yu; B. Hu; Y. T. Li; W. Wang; G. B. Cui	2022	Large-scale functional connectivity predicts cognitive impairment related to type 2 diabetes mellitus	World J Diabetes	10.4239/wjd.v13.i2.110	Pearson	Pearson	N	N
L. Pang; H. Li; Q. Liu; Y. J. Luo; D. Mobbs; H. Wu	2022	Resting-state functional connectivity of social brain regions predicts motivated dishonesty	Neuroimage	10.1016/j.neuroimage.2022.119253	Pearson	Spearman	MSE	N
Y. Mao; Q. Chen; D. Wei; W. Yang; J. Sun; Y. Yu; K. Zhuang; X. Wang; L. He; T. Feng; X. Lei; Q. He; H. Chen; S. Duan; J. Qiu	2022	Resting-state functional connectome predicts individual differences in depression during COVID-19 pandemic	Am Psychol	10.1037/amp0001031	Pearson	Pearson	N	Y
S. S. Ma; J. T. Zhang; K. R. Song; R. Zhao; R. H. Fang; L. B. Wang; S. T. Yao; Y. F. Hu; X. Y. Jiang; M. N. Potenza; X. Y. Fang	2022	Connectome-based prediction of marital quality in husbands' processing of spousal interactions	Soc Cogn Affect Neurosci	10.1093/scan/nsac034	Spearman	Spearman	MSE	N
A. Lynn; E. D. Wilkey; G. R. Price	2022	Predicting children's math skills from task-based and resting-state functional brain connectivity	Cereb Cortex	10.1093/cercor/bhab476	r	Pearson	N	N
X. Lin; X. Zhu; W. Zhou; Z. Zhang; P. Li; G. Dong; S. Meng; J. Deng; L. Lu	2022	Connectome-based predictive modelling of smoking severity in smokers	Addict Biol	10.1111/adb.13242	Spearman	Pearson	N	N
Y. Li; H. Cai; X. Li; Y. Qian; C. Zhang; J. Zhu; Y. Yu	2022	Functional connectivity of the central autonomic and default mode networks represent neural correlates and predictors of individual personality	J Neurosci Res	10.1002/jnr.25121	r	Pearson	N	N
E. Kim; S. Kim; Y. Kim; H. Cha; H. J. Lee; T. Lee; Y. Chang	2022	Connectome-based predictive models using resting-state fMRI for studying brain aging	Exp Brain Res	10.1007/s00221-022-06430-7	Spearman	Pearson	RMSE	Y
A. Kabbara; G. Robert; M. Khalil; M. Verin; P. Benquet; M. Hassan	2022	An electroencephalography connectome predictive model of major depressive disorder severity	Sci Rep	10.1038/s41598-022-10949-8	Pearson	Pearson	MAE	Y
K. Ibrahim; S. Noble; G. He; C. Lacadie; M. J. Crowley; G. McCarthy; D. Scheinost; D. G. Sukhodolsky	2022	Large-scale functional brain networks of maladaptive childhood aggression identified by connectome-based predictive modeling	Mol Psychiatry	10.1038/s41380-021-01317-5	Pearson	Pearson	RMSE	Y
R. Ge; A. Humaira; E. Gregory; G. Alamian; E. L. MacMillan; L. Barlow; R. Todd; S. Nestor; S. Frangou; F. Vila-Rodriguez	2022	Predictive Value of Acute Neuroplastic Response to rTMS in Treatment Outcome in Depression: A Concurrent TMS-fMRI Trial	Am J Psychiatry	10.1176/appi.ajp.21050541	r	Pearson	N	N
O. Gbadeyan; J. Teng; R. S. Prakash	2022	Predicting response time variability from task and resting-state functional connectivity in the aging brain	Neuroimage	10.1016/j.neuroimage.2022.118890	Spearman	Spearman	N	Y
M. Gao; C. L. M. Lam; W. M. Lui; K. K. Lau; T. M. C. Lee	2022	Preoperative brain connectome predicts postoperative changes in processing speed in moyamoya disease	Brain Commun	10.1093/braincomms/fcac213	Spearman	Spearman	N	N
D. Fenchel; R. Dimitrova; E. C. Robinson; D. Batalle; A. Chew; S. Falconer; V. Kyriakopoulou; C. Nosarti; J. Hutter; D. Christiaens; M. Pietsch; J. Brandon; E. J. Hughes; J. Allsop; C. O'Keeffe; A. N. Price; L. Cordero-Grande; A. Schuh; A. Makropoulos; J. Passerat-Palmbach; J. Bozek; D. Rueckert; J. V. Hajnal; G. McAlonan; A. D. Edwards; J. O'Muircheartaigh	2022	Neonatal multi-modal cortical profiles predict 18-month developmental outcomes	Dev Cogn Neurosci	10.1016/j.dcn.2022.101103	Spearman	Spearman	RMSE	N
